# Supplementary material for: Characteristics of Urine Organic Acid Metabolites in Nonalcoholic Fatty Liver Disease Assessed Using Magnetic Resonance Imaging with Elastography in Korean Adults
Source: Diagnostics (Basel). 2022 May 11;12(5):1199. doi: 10.3390/diagnostics12051199 (PMC9140840; doi:10.3390/diagnostics12051199)
Supplement: Supplementary file 1 [file diagnostics-12-01199-s001.zip]

Archive with 1 entries (1 files):
- diagnostics-1717947-supplementary.pdf
